# Supplementary material for: A Rapid Method for Detecting Normal or Modified Plant and Algal Carbonic Anhydrase Activity Using Saccharomyces cerevisiae
Source: Plants (Basel). 2022 Jul 20;11(14):1882. doi: 10.3390/plants11141882 (PMC9320139; doi:10.3390/plants11141882)
Supplement: Supplementary file 1 [file plants-11-01882-s001.zip]

Archive with 1 entries (1 files):
- plants-1796739-supplementary.pdf
